# Supplementary material for: Disordered Microbial Communities in the Upper Respiratory Tract of Cigarette Smokers
Source: PLoS One. 2010 Dec 20;5(12):e15216. doi: 10.1371/journal.pone.0015216 (PMC3004851; doi:10.1371/journal.pone.0015216)
Supplement: Table S1 — Summary of samples used in the study. DNA was amplified using the BSF8/BSR357 16S primer pair, purified using magnetic beads, and sequenced in the reverse direction using the FLX platform. (XLS) [file pone.0015216.s001.xls]

## Sheet:  Table S1
Subject ID	Smoking Status	Sample Index	Airway Site	Side of Body	Reads Passing QC
1	NonSmoker	1	Nasopharynx	Left	1290
1	NonSmoker	1	Nasopharynx	Right	680
1	NonSmoker	1	Oropharynx	Left	1081
1	NonSmoker	1	Oropharynx	Right	1949
1	NonSmoker	2	Nasopharynx	Left	1034
1	NonSmoker	2	Nasopharynx	Right	641
1	NonSmoker	2	Oropharynx	Left	1192
1	NonSmoker	2	Oropharynx	Right	1189
1	NonSmoker	3	Nasopharynx	Left	1003
1	NonSmoker	3	Nasopharynx	Right	1066
1	NonSmoker	3	Oropharynx	Left	983
1	NonSmoker	3	Oropharynx	Right	1052
3	Smoker	1	Nasopharynx	Left	663
3	Smoker	1	Nasopharynx	Right	660
3	Smoker	1	Oropharynx	Left	1076
3	Smoker	1	Oropharynx	Right	1021
4	Smoker	1	Nasopharynx	Left	644
4	Smoker	1	Nasopharynx	Right	565
4	Smoker	1	Oropharynx	Left	1299
4	Smoker	1	Oropharynx	Right	1328
5	Smoker	1	Nasopharynx	Left	763
5	Smoker	1	Nasopharynx	Right	778
5	Smoker	1	Oropharynx	Left	1224
5	Smoker	1	Oropharynx	Right	2607
6	Smoker	1	Nasopharynx	Left	445
6	Smoker	1	Nasopharynx	Right	856
6	Smoker	1	Oropharynx	Left	985
6	Smoker	1	Oropharynx	Right	962
10	Smoker	1	Nasopharynx	Right	1219
10	Smoker	1	Oropharynx	Left	1276
10	Smoker	1	Oropharynx	Right	1102
11	NonSmoker	1	Nasopharynx	Left	803
11	NonSmoker	1	Nasopharynx	Right	808
11	NonSmoker	1	Oropharynx	Left	1557
11	NonSmoker	1	Oropharynx	Right	1335
12	NonSmoker	1	Nasopharynx	Left	495
12	NonSmoker	1	Nasopharynx	Right	592
12	NonSmoker	1	Oropharynx	Left	1120
12	NonSmoker	1	Oropharynx	Right	1068
13	NonSmoker	1	Nasopharynx	Left	596
13	NonSmoker	1	Nasopharynx	Right	487
13	NonSmoker	1	Oropharynx	Left	925
13	NonSmoker	1	Oropharynx	Right	988
14	NonSmoker	1	Nasopharynx	Left	491
14	NonSmoker	1	Nasopharynx	Right	335
14	NonSmoker	1	Oropharynx	Left	1036
14	NonSmoker	1	Oropharynx	Right	1170
15	Smoker	1	Nasopharynx	Left	358
15	Smoker	1	Nasopharynx	Right	549
15	Smoker	1	Oropharynx	Left	812
15	Smoker	1	Oropharynx	Right	1219
15	Smoker	2	Nasopharynx	Left	582
15	Smoker	2	Nasopharynx	Right	833
15	Smoker	2	Oropharynx	Left	804
15	Smoker	2	Oropharynx	Right	1158
16	Smoker	1	Nasopharynx	Left	615
16	Smoker	1	Nasopharynx	Right	245
16	Smoker	1	Oropharynx	Left	195
16	Smoker	1	Oropharynx	Right	17
18	NonSmoker	1	Nasopharynx	Left	1038
18	NonSmoker	1	Nasopharynx	Right	827
18	NonSmoker	1	Oropharynx	Left	1451
18	NonSmoker	1	Oropharynx	Right	1286
19	NonSmoker	1	Nasopharynx	Left	710
19	NonSmoker	1	Nasopharynx	Right	1158
19	NonSmoker	1	Oropharynx	Left	3796
19	NonSmoker	1	Oropharynx	Right	511
20	Smoker	1	Nasopharynx	Left	793
20	Smoker	1	Nasopharynx	Right	965
20	Smoker	1	Oropharynx	Left	1568
20	Smoker	1	Oropharynx	Right	655
20	Smoker	2	Nasopharynx	Left	845
20	Smoker	2	Nasopharynx	Right	869
20	Smoker	2	Oropharynx	Left	981
20	Smoker	2	Oropharynx	Right	983
21	NonSmoker	1	Nasopharynx	Left	1651
21	NonSmoker	1	Nasopharynx	Right	949
21	NonSmoker	1	Oropharynx	Left	1318
21	NonSmoker	1	Oropharynx	Right	1941
22	Smoker	1	Nasopharynx	Left	1892
22	Smoker	1	Nasopharynx	Right	1175
22	Smoker	1	Oropharynx	Left	3150
22	Smoker	1	Oropharynx	Right	2122
22	Smoker	2	Nasopharynx	Left	2647
22	Smoker	2	Nasopharynx	Right	1179
22	Smoker	2	Oropharynx	Left	1680
23	Smoker	1	Nasopharynx	Left	1249
23	Smoker	1	Nasopharynx	Right	953
23	Smoker	1	Oropharynx	Left	2284
23	Smoker	1	Oropharynx	Right	1448
23	Smoker	2	Nasopharynx	Left	975
23	Smoker	2	Nasopharynx	Right	1064
23	Smoker	2	Oropharynx	Left	1405
23	Smoker	2	Oropharynx	Right	2091
24	NonSmoker	1	Nasopharynx	Right	1085
24	NonSmoker	1	Oropharynx	Left	1747
24	NonSmoker	1	Oropharynx	Right	1297
25	NonSmoker	1	Nasopharynx	Left	1035
25	NonSmoker	1	Nasopharynx	Right	1020
25	NonSmoker	1	Oropharynx	Left	1771
25	NonSmoker	1	Oropharynx	Right	2223
26	NonSmoker	1	Nasopharynx	Left	1738
26	NonSmoker	1	Nasopharynx	Right	1111
26	NonSmoker	1	Oropharynx	Left	2018
26	NonSmoker	1	Oropharynx	Right	1528
27	NonSmoker	1	Nasopharynx	Left	1065
27	NonSmoker	1	Nasopharynx	Right	767
27	NonSmoker	1	Oropharynx	Left	1803
27	NonSmoker	1	Oropharynx	Right	2197
28	NonSmoker	1	Nasopharynx	Left	1006
28	NonSmoker	1	Nasopharynx	Right	1616
28	NonSmoker	1	Oropharynx	Left	964
28	NonSmoker	1	Oropharynx	Right	1143
29	NonSmoker	1	Nasopharynx	Left	1059
29	NonSmoker	1	Nasopharynx	Right	790
29	NonSmoker	1	Oropharynx	Left	1607
29	NonSmoker	1	Oropharynx	Right	131
30	NonSmoker	1	Nasopharynx	Left	750
30	NonSmoker	1	Nasopharynx	Right	1365
30	NonSmoker	1	Oropharynx	Left	1348
30	NonSmoker	1	Oropharynx	Right	1428
31	NonSmoker	1	Nasopharynx	Left	963
31	NonSmoker	1	Nasopharynx	Right	469
31	NonSmoker	1	Oropharynx	Left	1555
31	NonSmoker	1	Oropharynx	Right	1170
32	NonSmoker	1	Nasopharynx	Left	976
32	NonSmoker	1	Nasopharynx	Right	1740
32	NonSmoker	1	Oropharynx	Left	1384
32	NonSmoker	1	Oropharynx	Right	206
33	NonSmoker	1	Nasopharynx	Left	1472
33	NonSmoker	1	Nasopharynx	Right	2128
33	NonSmoker	1	Oropharynx	Left	2217
33	NonSmoker	1	Oropharynx	Right	1257
34	NonSmoker	1	Nasopharynx	Left	1632
34	NonSmoker	1	Nasopharynx	Right	2003
34	NonSmoker	1	Oropharynx	Left	1547
34	NonSmoker	1	Oropharynx	Right	1755
35	NonSmoker	1	Nasopharynx	Left	1744
35	NonSmoker	1	Nasopharynx	Right	1357
35	NonSmoker	1	Oropharynx	Left	775
35	NonSmoker	1	Oropharynx	Right	3866
36	NonSmoker	1	Nasopharynx	Left	1960
36	NonSmoker	1	Nasopharynx	Right	2338
36	NonSmoker	1	Oropharynx	Left	1463
36	NonSmoker	1	Oropharynx	Right	1241
37	NonSmoker	1	Nasopharynx	Left	1788
37	NonSmoker	1	Nasopharynx	Right	1167
37	NonSmoker	1	Oropharynx	Left	1410
37	NonSmoker	1	Oropharynx	Right	1799
38	NonSmoker	1	Nasopharynx	Left	1508
38	NonSmoker	1	Nasopharynx	Right	1041
38	NonSmoker	1	Oropharynx	Left	52
38	NonSmoker	1	Oropharynx	Right	1857
39	NonSmoker	1	Nasopharynx	Left	1911
39	NonSmoker	1	Nasopharynx	Right	1466
39	NonSmoker	1	Oropharynx	Left	1864
39	NonSmoker	1	Oropharynx	Right	1112
40	NonSmoker	1	Nasopharynx	Left	1820
40	NonSmoker	1	Nasopharynx	Right	1111
40	NonSmoker	1	Oropharynx	Left	2799
40	NonSmoker	1	Oropharynx	Right	2274
41	NonSmoker	1	Nasopharynx	Left	1083
41	NonSmoker	1	Nasopharynx	Right	1382
41	NonSmoker	1	Oropharynx	Left	349
41	NonSmoker	1	Oropharynx	Right	1981
42	Smoker	1	Nasopharynx	Left	1278
42	Smoker	1	Nasopharynx	Right	146
42	Smoker	1	Oropharynx	Left	1761
42	Smoker	1	Oropharynx	Right	1641
43	NonSmoker	1	Nasopharynx	Left	1611
43	NonSmoker	1	Nasopharynx	Right	1352
43	NonSmoker	1	Oropharynx	Left	2894
43	NonSmoker	1	Oropharynx	Right	2084
44	NonSmoker	1	Nasopharynx	Left	1899
44	NonSmoker	1	Nasopharynx	Right	1478
44	NonSmoker	1	Oropharynx	Left	1127
44	NonSmoker	1	Oropharynx	Right	1721
45	NonSmoker	1	Nasopharynx	Left	1427
45	NonSmoker	1	Nasopharynx	Right	1295
45	NonSmoker	1	Oropharynx	Left	1611
45	NonSmoker	1	Oropharynx	Right	1246
46	NonSmoker	1	Nasopharynx	Left	1277
46	NonSmoker	1	Nasopharynx	Right	969
46	NonSmoker	1	Oropharynx	Left	1402
46	NonSmoker	1	Oropharynx	Right	1331
47	NonSmoker	1	Nasopharynx	Left	1468
47	NonSmoker	1	Nasopharynx	Right	1717
47	NonSmoker	1	Oropharynx	Left	1980
47	NonSmoker	1	Oropharynx	Right	1567
48	Smoker	1	Nasopharynx	Left	1331
48	Smoker	1	Nasopharynx	Right	1371
48	Smoker	1	Oropharynx	Left	1309
48	Smoker	1	Oropharynx	Right	1510
49	NonSmoker	1	Nasopharynx	Left	1079
49	NonSmoker	1	Nasopharynx	Right	1232
49	NonSmoker	1	Oropharynx	Left	1505
49	NonSmoker	1	Oropharynx	Right	1824
50	Smoker	1	Nasopharynx	Left	1573
50	Smoker	1	Nasopharynx	Right	1212
50	Smoker	1	Oropharynx	Left	1593
50	Smoker	1	Oropharynx	Right	2175
51	NonSmoker	1	Nasopharynx	Left	1985
51	NonSmoker	1	Nasopharynx	Right	1306
51	NonSmoker	1	Oropharynx	Left	2361
51	NonSmoker	1	Oropharynx	Right	2690
52	Smoker	1	Nasopharynx	Left	2698
52	Smoker	1	Nasopharynx	Right	1373
52	Smoker	1	Oropharynx	Left	1881
52	Smoker	1	Oropharynx	Right	1574
53	Smoker	1	Nasopharynx	Left	1713
53	Smoker	1	Nasopharynx	Right	1215
53	Smoker	1	Oropharynx	Left	1369
53	Smoker	1	Oropharynx	Right	2005
55	Smoker	1	Nasopharynx	Left	1318
55	Smoker	1	Nasopharynx	Right	1080
55	Smoker	1	Oropharynx	Left	1557
55	Smoker	1	Oropharynx	Right	1480
55	Smoker	2	Nasopharynx	Left	368
55	Smoker	2	Nasopharynx	Right	2109
55	Smoker	2	Oropharynx	Left	894
55	Smoker	2	Oropharynx	Right	382
56	Smoker	1	Nasopharynx	Left	1161
56	Smoker	1	Nasopharynx	Right	776
56	Smoker	1	Oropharynx	Left	1602
56	Smoker	1	Oropharynx	Right	1571
57	Smoker	1	Nasopharynx	Left	1104
57	Smoker	1	Nasopharynx	Right	1308
57	Smoker	1	Oropharynx	Left	1466
57	Smoker	1	Oropharynx	Right	1496
58	Smoker	1	Nasopharynx	Left	1621
58	Smoker	1	Nasopharynx	Right	1689
58	Smoker	1	Oropharynx	Left	1648
58	Smoker	1	Oropharynx	Right	1773
59	Smoker	1	Nasopharynx	Left	1531
59	Smoker	1	Nasopharynx	Right	1210
59	Smoker	1	Oropharynx	Left	1388
59	Smoker	1	Oropharynx	Right	2111
60	Smoker	1	Nasopharynx	Left	1768
60	Smoker	1	Nasopharynx	Right	1523
60	Smoker	1	Oropharynx	Left	1576
60	Smoker	1	Oropharynx	Right	1665
61	Smoker	1	Nasopharynx	Left	1625
61	Smoker	1	Nasopharynx	Right	2130
61	Smoker	1	Oropharynx	Left	1569
61	Smoker	1	Oropharynx	Right	1928
62	Smoker	1	Nasopharynx	Left	2517
62	Smoker	1	Nasopharynx	Right	1545
62	Smoker	1	Oropharynx	Left	1599
62	Smoker	1	Oropharynx	Right	1906
63	Smoker	1	Nasopharynx	Left	1641
63	Smoker	1	Nasopharynx	Right	1690
63	Smoker	1	Oropharynx	Left	1694
63	Smoker	1	Oropharynx	Right	1086
64	Smoker	1	Nasopharynx	Left	3332
64	Smoker	1	Nasopharynx	Right	887
64	Smoker	1	Oropharynx	Left	1970
64	Smoker	1	Oropharynx	Right	1584
65	Smoker	1	Nasopharynx	Left	1334
65	Smoker	1	Nasopharynx	Right	3116
65	Smoker	1	Oropharynx	Left	817
65	Smoker	1	Oropharynx	Right	1140
66	Smoker	1	Nasopharynx	Left	287
66	Smoker	1	Nasopharynx	Right	309
66	Smoker	1	Oropharynx	Left	320
66	Smoker	1	Oropharynx	Right	417
67	Smoker	1	Nasopharynx	Left	827
67	Smoker	1	Nasopharynx	Right	561
67	Smoker	1	Oropharynx	Left	1469
67	Smoker	1	Oropharynx	Right	1368
68	NonSmoker	1	Nasopharynx	Left	1191
68	NonSmoker	1	Nasopharynx	Right	945
68	NonSmoker	1	Oropharynx	Left	984
68	NonSmoker	1	Oropharynx	Right	1517
69	Smoker	1	Nasopharynx	Left	1014
69	Smoker	1	Nasopharynx	Right	1008
69	Smoker	1	Oropharynx	Left	1448
69	Smoker	1	Oropharynx	Right	1329
70	Smoker	1	Nasopharynx	Left	710
70	Smoker	1	Nasopharynx	Right	763
70	Smoker	1	Oropharynx	Left	817
70	Smoker	1	Oropharynx	Right	1260
scissor swab-1	Scissor Swab	N/A	N/A	N/A	606
scissor swab-2	Scissor Swab	N/A	N/A	N/A	898
sterile swab-1	Sterile Swab	N/A	N/A	N/A	728
sterile swab-2	Sterile Swab	N/A	N/A	N/A	613
sterile swab-3	Sterile Swab	N/A	N/A	N/A	51
sterile swab-4	Sterile Swab	N/A	N/A	N/A	104
sterile swab-5	Sterile Swab	N/A	N/A	N/A	1022
				Sum	379056
