# Supplementary material for: Disordered Microbial Communities in the Upper Respiratory Tract of Cigarette Smokers
Source: PLoS One. 2010 Dec 20;5(12):e15216. doi: 10.1371/journal.pone.0015216 (PMC3004851; doi:10.1371/journal.pone.0015216)
Supplement: Table S2 — Bacterial taxa that vary by airway site. Bacterial genera are grouped by phyla. Abundances and fold differences of bacterial taxa were determined from pooled samples for the right and left oro- and nasopharynx and then averaged over the side of the body sampled for both airway sites. Genera abundances were compared for significant changes from the oropharynx to the nasopharynx using univariate tests of association, either the Signed Rank test or the McNemar test (for rare genera that cannot be detected in at least half the samples from one location). Fold difference ratios >1 indicate a greater taxa abundance in the nasopharynx compared to oropharynx (enriched for in the nasopharynx), fold difference ratios <1 indicate a decreased taxa abundance in nasopharynx compared to oropharynx (enriched for in the oropharynx). Only those taxa with >10-fold change in abundance are listed. (XLS) [file pone.0015216.s002.xls]

## Sheet: n vs t (2)
Phlya	Genus	Oro- to Nasoparyngeal fold difference (P-value)
Bonferroni threshold: P=0.000131
Actinobacteria	Corynebacterium	113.22 (9.08 E-09)
	Propionibacterium	39.31 (1.17 E-11)
	Arthrobacter	14.83 (7.23 E-05)
	Cryobacterium	10.3 (2.00 E-07)
	Atopobium	0.042 (2.51 E-10)
	Rothia	0.028 (3.61 E-12)
Bacteroidetes	Fluviicola	24 (5.43 E-09)
	Chryseobacterium	11.99 (5.29 E-12)
	Arcicella	10.75 (4.93 E-07)
	Prevotella	0.053 (8.03 E-12)
	Capnocytophaga	0.04 (1.38 E-10)
	Bergeyella	0.03 (1.95 E-09)
	Porphyromonas	0.029 (2.51 E-10)
	Tannerella	0.012 (1.77 E-07)
Firmicutes	Dolosigranulum	1392.7 (6.15 E-05)
	Anaerococcus	127.68 (1.77 E-09)
	Staphylococcus	89.14 (3.30 E-13)
	Peptoniphilus	35.15 (9.90 E-05)
	Enterococcus	18.75 (1.50 E-10)
	Weissella	14.26 (3.97 E-12)
	Clostridium	11.88 (8.18 E-09)
	Lactococcus	10.55 (5.29 E-12)
	Mogibacterium	0.074 (9.08 E-09)
	Megasphaera	0.043 (5.2 E-08)
	Granulicatella	0.04 (1.95 E-11)
	Moryella	0.037 (1.17 E-11)
	Bulleidia	0.037 (5.41 E-11)
	Catonella	0.03 (6.51 E-12)
	Parvimonas	0.03 (5.41 E-11)
	Oribacterium	0.022 (1.52 E-12)
	Filifactor	0.016 (6.46 E-06)
	Selenomonas	0.015 (2.53 E-12)
Proteobacteria	Aquitalea	72.52 (3.25 E-09)
	Stenotrophomonas	39.45 (1.38 E-06)
	Curvibacter	34.87 (6.15 E-05)
	Arcobacter	20.98 (4.98 E-11)
	Agrobacterium	19.28 (1.82 E-06)
	Burkholderia	18.77 (1.36 E-08)
	Vogesella	16.9 (1.77 E-07)
	Comamonas	16.76 (5.42 E-10)
	Sulfurospirillum	13.28 (4.93 E-07)
	Janthinobacterium	12.87 (1.19 E-04)
	Acidovorax	12.04 (1.77 E-07)
	Acinetobacter	11.71 (5.56 E-12)
	Duganella	11.31 (8.32 E-06)
	Paracoccus	10.49 (8.64 E-08)
	Campylobacter	0.091 (4.19 E-10)
	Schlegelella	0.085 (1.05 E-04)
	Haemophilus	0.056 (4.93 E-07)
	Actinobacillus	0.054 (1.08 E-05)
	Neisseria	0.016 (5.55 E-11)
	Aggregatibacter	0.011 (4.49 E-06)
Fusobacteria	Leptotrichia	0.054 (2.51 E-10)
	Fusobacterium	0.059 (1.95 E-09)
Spirochaetes	Treponema	0.0076 (2.48 E-09)
Tenericutes	Mycoplasma	0.017 (1.82 E-06)
OD1	other	33.14 (2.31 E-06)
