# Supplementary material for: Disordered Microbial Communities in the Upper Respiratory Tract of Cigarette Smokers
Source: PLoS One. 2010 Dec 20;5(12):e15216. doi: 10.1371/journal.pone.0015216 (PMC3004851; doi:10.1371/journal.pone.0015216)
Supplement: Table S3 — Bacterial genera that distinguish the airway microbial communities of a nonsmoker from a smoker. Bacterial genera are grouped by phlya and listed in alphabetical order in the oropharynx (A) and nasopharynx (B). Abundances and fold change of bacterial taxa were determined from pooled samples for the right and left oro- and nasopharynx. Genera abundances were compared for significant changes from each airway site from nonsmokers to smokers using univariate tests of association, either the Wilcoxon Rank Sum test or the Fisher's t test (for rare genera that can not be detected in at least half the samples from one location). Fold difference ratios >1 indicate a greater taxa abundance in smokers compared to nonsmokers (enriched for in smokers), fold difference ratios <1 indicate a decreased taxa abundance in smokers compared to nonsmokers (enriched for in nonsmokers). Only those genera with P-values<0.05 are shown. Bacterial taxa important for distinguishing a microbial community of a smoker from a nonsmoker by Random Forest machine learning are ranked by their mean Gini index value (the relative weight of each taxa to the classification prediction). Taxa that best distinguish a smoking from a nonsmoking bacterial community have a higher index value. (XLS) [file pone.0015216.s003.xls]

## Sheet: Combo sorted condensed (3)
A. OROPHARYNX		NonSmokers vs. Smokers
		Right		Left
Phlya	Genus	Univariate Significance Test	Machine Learning	Univariate Significance Test	Machine Learning
		fold difference (P-value)	rank (index-value)	fold difference (P-value)	rank (index-value)
Actinobacteria	Actinomyces	_	_	1.32 (0.0418)	10 (0.693)
	Atopobium	_	10 (0.51)	_	17 (0.503)
	Eggerthella	_	_	1.41 (0.0203)	_
	Rothia	_	16 (0.51)	_	_
Bacteroidetes	Capnocytophaga	0.43 (0.00317)	3 (1.196)	0.48 (0.0106)	4 (0.995)
	Hallella	2.99 (0.00282)	_	_	_
	Other	_	15 (0.517)	_	_
	Porphyromonas	_	21 (0.483)	_	20 (0.476)
	Prevotella	_	_	_	14 (0.577)
Firmicutes	Bulleidia	_	18 (0.505)	_	19 (0.476)
	Catonella	_	13 (0.595)	_	12 (0.646)
	Dialister	_	_	_	8 (0.716)
	Gemella	_	8 (0.669)	_	_
	Granulicatella	_	_	_	9 (0.708)
	Lactococcus	_	9 (0.619)	_	_
	Leuconostoc	_	7 (0.722)	_	_
	Megasphaera	2.26 (0.0395)	6 (0.771)	2.83 (0.00312)	3 (1.01)
	Moryella	_	19 (0.496)	_	_
	Oribacterium	_	_	_	18 (0.495)
	Peptostreptococcus	0.24 (0.0279)	_	_	_
	Ruminococcaceae I.S.	1.84 (0.0169)	_	_	_
	Selenomonas	_	11 (0.607)	_	_
	Streptococcus	1.20 (0.0084)	12 (0.598)	_	7 (0.904)
	Veillonella	1.52 (0.00391)	5 (0.955)	1.92 (0.000161)	2 (1.35)
Fusobacteria	Fusobacterium	0.67 (0.00324)	2 (1.525)	0.72 (0.0157)	1 (1.383)
	Leptotrichia	_	17 (0.509)	_	5 (0.972)
	Other	_	_	_	15 (0.523)
	Streptobacillus	_	_	1.73 (0.046)	_
Proteobacteria	Acidovorax	0.88 (0.0198)	_	_	_
	Aggregatibacter	_	_	0.44 (0.0456)	_
	Campylobacter	_	14 (0.56)	_	16 (0.518)
	Haemophilus	0.63 (0.00969)	4 (0.979)	_	13 (0.603)
	Neisseria	0.63 (0.00163)	1 (1.528)	0.57 (0.00976)	6 (0.938)
TM7	Other	_	20 (0.41)	_	11 (0.657)
B. NASOPHARYNX		NonSmokers vs. Smokers
		Right		Left
Phlya	Genus	Univariate Significance Test	Machine Learning	Univariate Significance Test	Machine Learning
		fold difference (P-value)	rank (index-value)	fold difference (P-value)	rank (index-value)
Actinobacteria	Actinomyces	0.89 (0.0463)	10 (0.532)	_	_
	Eggerthella	62.2 (0.00428)	_	68.61 (0.00412)
	Propionibacterium	_	12 (0.523)	_	19 (0.433)
	Corynebacterium	_	21 (0.41)	_
Bacteroidetes	Bacteroides	_	20 (0.423)	_	_
	Flavobacterium	_	9 (0.539)	0.82 (0.0451)	3 (0.87)
	Porphyromonas	_	_	14.62 (0.0131)	_
	Prevotella	_	15 (0.492)	_	_
Firmicutes	Abiotrophia	5.28 (0.0363)	_	32.62 ( 0.000717)	_
	Allobaculum	2.44 (0.00328)	_	_	_
	Anaerofilum	6.72 (0.000519)	_	7.68 (0.000494)	_
	Anaerovorax	25.61 (0.00428)	_	10.12 (0.00938)	_
	Coprococcus	7.01 (0.027)	_	_	_
	Dorea	19.78 (0.00244)	_	19.40 (0.0084)	12 (0.517)
	Erysipelothrix	_	3 (0.808)	0.30 (0.0202)	_
	Erysipelotrichaceae I.S.	44.21 (0.000043)	5 (0.739)	62.99 (0.0001)	2 (1.078)
	Eubacterium	23.78 (0.0428)	_	1.34 (0.000186)	21 (0.426)
	Finegoldia	5.66 (0.0189)	_	_	_
	Gemella	9.14 (0.0179)	_	0.59 (0.00125)	16 (0.457)
	Lachnospiraceae I.S.	5.00 (0.00208)	4 (0.772)	3.40 (0.0011)	4 (0.719)
	Lactobacillus	_	17 (0.480)	_	8 (0.552)
	Leuconostoc	0.76 (0.0423)	2 (1.145)	_	6 (0.552)
	other	12.68 (0.000232)	1 (2.30)	7.81 (0.000434)	1 (1.152)
	Peptostreptococcaceae I.S.	15.85 (0.0211)	_	_	_
	Roseburia	_	_	2.02 (0.0296)	_
	Ruminococcaceae I.S.	14.03 (0.00304)	_	15.00 (0.00175)	_
	Staphylococcus	_	13 (0.519)	_	20 (0.426)
	Streptococcus	_	11 (0.53)	_	5 (0.594)
	Syntrophococcus	3.97 (0.00792)	_	9.56 (0.0356)
	Veillonella	_	18 (0.47)	_	10 (0.538)
	Weissella	_	_	_	18 (0.434)
Proteobacteria	Acidovorax		_	_	9 (0.542)
	Acinetobacter	0.72 (0.0235)	7 (0.577)	_	17 (0.447)
	Aquitalea	0.385 (0.0156)	_	_
	Campylobacter	_	_	13.43 (0.005)	_
	Comamonas	_	_	_	15 (0.478)
	Enhydrobacter	_	14 (0.503)	_	_
	Haemophilus	_	_	7.25 (0.0187)	_
	Microvirgula	_	6 (0.648)	_	14 (0.499)
	other	_	19 (0.426)	_	7 (0.554)
	Shigella	0.375 (0.0334)	8 (0.569)	0.62 (0.0362)	13 (0.51)
	Stenotrophomonas	_	_	7.87 (0.0354)	_
	Sutterella	_	_	0.24 (0.0292)	_
	Vogesella	_	16 (0.481)	_	_
	Zoogloea	0.528 (0.0259)	_	_
Cyanobacteria	other	_	_	_	11 (0.527)
