# Supplementary material for: Disordered Microbial Communities in the Upper Respiratory Tract of Cigarette Smokers
Source: PLoS One. 2010 Dec 20;5(12):e15216. doi: 10.1371/journal.pone.0015216 (PMC3004851; doi:10.1371/journal.pone.0015216)
Supplement: Table S4 — Summary of samples taken from the same person over time. Sample index 1 was taken at time point 0. All subsequent samples from the same patient are denoted by increasing sample index number with time in hours from the first sample. (XLS) [file pone.0015216.s004.xls]

## Sheet: Table S3
Subject ID	Smoking Status	Sample Index	Airway Site	Side of Body	Time Point (hrs)
1	NonSmoker	1	Nasopharynx	Left	0
1	NonSmoker	1	Nasopharynx	Right	0
1	NonSmoker	1	Oropharynx	Left	0
1	NonSmoker	1	Oropharynx	Right	0
1	NonSmoker	2	Nasopharynx	Left	2016
1	NonSmoker	2	Nasopharynx	Right	2016
1	NonSmoker	2	Oropharynx	Left	2016
1	NonSmoker	2	Oropharynx	Right	2016
1	NonSmoker	3	Nasopharynx	Left	2022
1	NonSmoker	3	Nasopharynx	Right	2022
1	NonSmoker	3	Oropharynx	Left	2022
1	NonSmoker	3	Oropharynx	Right	2022
15	Smoker	1	Nasopharynx	Left	0
15	Smoker	1	Nasopharynx	Right	0
15	Smoker	1	Oropharynx	Left	0
15	Smoker	1	Oropharynx	Right	0
15	Smoker	2	Nasopharynx	Left	28
15	Smoker	2	Nasopharynx	Right	28
15	Smoker	2	Oropharynx	Left	28
15	Smoker	2	Oropharynx	Right	28
20	Smoker	1	Nasopharynx	Left	0
20	Smoker	1	Nasopharynx	Right	0
20	Smoker	1	Oropharynx	Left	0
20	Smoker	1	Oropharynx	Right	0
20	Smoker	2	Nasopharynx	Left	1104
20	Smoker	2	Nasopharynx	Right	1104
20	Smoker	2	Oropharynx	Left	1104
20	Smoker	2	Oropharynx	Right	1104
22	Smoker	1	Nasopharynx	Left	0
22	Smoker	1	Nasopharynx	Right	0
22	Smoker	1	Oropharynx	Left	0
22	Smoker	1	Oropharynx	Right	0
22	Smoker	2	Nasopharynx	Left	576
22	Smoker	2	Nasopharynx	Right	576
22	Smoker	2	Oropharynx	Left	576
22	Smoker	2	Oropharynx	Right	576
23	Smoker	1	Nasopharynx	Left	0
23	Smoker	1	Nasopharynx	Right	0
23	Smoker	1	Oropharynx	Left	0
23	Smoker	1	Oropharynx	Right	0
23	Smoker	2	Nasopharynx	Left	792
23	Smoker	2	Nasopharynx	Right	792
23	Smoker	2	Oropharynx	Left	792
23	Smoker	2	Oropharynx	Right	792
55	Smoker	1	Nasopharynx	Left	0
55	Smoker	1	Nasopharynx	Right	0
55	Smoker	1	Oropharynx	Left	0
55	Smoker	1	Oropharynx	Right	0
55	Smoker	2	Nasopharynx	Left	5
55	Smoker	2	Nasopharynx	Right	5
55	Smoker	2	Oropharynx	Left	5
55	Smoker	2	Oropharynx	Right	5
